# Supplementary material for: Can Intraoperative Anesthesiological Management Reduce the Risk of Acute Kidney Injury After Liver Transplantation? A Systematic Review
Source: J Clin Med. 2026 Mar 12;15(6):2181. doi: 10.3390/jcm15062181 (PMC13026614; doi:10.3390/jcm15062181)
Supplement: Supplementary file 1 [file jcm-15-02181-s001.zip]

Archive with 1 entries (1 files):
- jcm-4141766-supplementary.pdf
